# Supplementary material for: Varicella-associated disseminated intravascular coagulation secondary to Henoch-Schönlein purpura with renal and gastrointestinal system involvement in a child: A case report
Source: Medicine (Baltimore). 2023 Nov 17;102(46):e36203. doi: 10.1097/MD.0000000000036203 (PMC10659683; doi:10.1097/MD.0000000000036203)
Supplement: Supplementary file 1 [file medi-102-e36203-s001.xlsx]

## Sheet: Sheet1
	Major event	Admission		Fever	Fever, bleeding	Transfer into ICU	VZV positive																		Tranafer out of ICU	No fever, abdominal pain or bleeding			Start eating		Discharge	Follow-up	Follow-up	Follow-up	Follow-up	Follow-up	Follow-up	Follow-up	Follow-up
	Date	2020.12.28	2020.12.30	2020.12.31	2021.1.1	2021.1.2	2021.1.3	2021.1.4	2021.1.5	2021.1.6	2021.1.7	2021.1.8	2021.1.9	2021.1.10	2021.1.11	2021.1.12	2021.1.13	2021.1.14	2021.1.15	2021.1.16	2021.1.17	2021.1.18	2021.1.19	2021.1.20	2021.1.21	2021.1.22	2021.1.25	2021.1.26	2021.1.28	2021.1.30	2021.2.2	2021.2.10	2021.3.10	2021.4.9	2021.5.21	2021.7.17	2021.9.11	2022.2.19	2023.1.14
	Hospital day	Day 1	Day 3	Day 4	Day 5	Day 6	Day 7	Day 8	Day 9	Day 10	Day 11	Day 12	Day 13	Day 14	Day 15	Day 16	Day 17	Day 18	Day 19	Day 20	Day 21	Day 22	Day 23	Day 24	Day 27		Day 28	Day 30	Day 32	Day 34	Day 37
Test [Normal range]	WBC (×10^9/L) [3.6-9.7×10^9/L]	16.7		13.9	13.9	8.3	7.9	7.3	7.3	5.5	5.1	4.8	6.3	4.3	4.6	3.5		3.7	4.5		2.8	4.2	5.8	6.1	9.8		5.1			8.9			11.1
	NEUT (%) [23.6%-75%]	90		70	65	69	78	45	56	69	68	65	68	68	70	72		70	68		65	65	63	61	62		66			75			71
	Hb (g/L) [110-146 g/L]	134		106	74	69	80	56	61	67	78	58	78	62	85	77		56	72		41	41	62	76	100		92			91			131
	PLT (×10^9/L) [100-450×10^9/L]	236		31	19	24	12	28	20	29	29	75	70	57	61	52		50	109		50	118	88	53	65		130			533			312
	CRP(mg/L) [0-8 mg/L]	1.4		2.6	2.7	9.2	4.2	3	8.8	13	19.4	20.7	27.2	43.1	41	39.6		26.3	21.3		13.7	7.9	7.7	4.7	3.6		2.8			1.5
	PCT (ng/ml) [<0.05 ng/ml]	0.17		0.52	3.72		5.71	7.42	3.1	2.47	0.99	0.58	0.72	4.15		1.03		0.73	0.04		0.5		0.49
	PT (s) [7.6-13.6 s]	14.4			18.1	15.5	13.1	15.1	12.5			11		12.6					12.5		14.8				13.7	12.6	13	14.5
	APTT (s) [16.9-36.9 s]	26.1			66.9	44.8	34.3	>300	49.7			35		32.3					29.3		24.2				27.3	26.9	27.3	31.6
	Fg (mg/dl) [200-400 mg/dl]	184			147	143	93	98	114			225		200					174		95				88	100	70	101
	FDP (ug/ml) [< 5 ug/ml]	16.5			82.9	91.8	81.9	51.9	87			94		288.4					67.1		17.86
	D-dimers (mg/l) [<0.55 mg/l]	7.28			46.09	38.19	29.52	27.09	32.96			60.08		173.35					4.96		38
	Antithrombin III (%) [75%-125%]	88			80	85	93	98	83			94		67					80		67
	ALT (U/L) [9-52 U/L]	38			1967	1691	626	263	155		142		387	208		114		72			45			31	40		26			21			27
	AST (U/L) [14-36 U/L]	56			2785	3010	1511	465	313		284		798	293		123		91			77			68	124		64			46			26
	Albumin (g/L)[35-50 g/L]	30.6			24	27.5	25.2	23.5	25.5		31		33.9	30.5		31		31.2			26.8			27	29.7		24			26.7			43
	LDH (U/L) [313-618 U/L]	852			17529	18892	10174	6116	4922		5320		5790	3620		2072		1741			1512			1425	1989		1413			351			401
	Urea nitrogen (mmol/L) [2.5-6.1 mmol/L]	10.08			12.46	6.64	6.82	12.28	12.64		14.19			9.62		11.61		16.89			17.72			9.53	8.64		5.76			5.24			8
	Creatinine (umol/L) [17.3-54.6 umol/L]	41			49	33	28	60	45		52			49		55		60			44			43	41		23			28			36
	Amylase (U/L) [30-110 U/L]		96		187				271									156							148					172			117
	Lipase (U/L) [23-300 U/L]		311		1007				1958									890							1189					203			43
	Proteinuria [Negative]	4+	4+			3+			2+												2+				2+			1+				3+		Possible +	Negative	Negative	Negative	Negative	Negative
	Hematuria [0-3/HP]	3+	4+			3+			4+												1+				4+			1+				4+		2+	5-10/HP	3-5/HP	3-5/HP	Negative	Negative
	Pathological casts [negative]	+	+			+			+												Negative				+			Negative				+		Negative	Negative	Negative	Negative	Negative	Negative
	Urinary protein quantification (g/24h)		1.742
Treatment	Methylprednisolone	19mg bid	Pulse 190mg From Dec.28, 2020-Dec.30,2020	Pulse 190mg	19mg bid	19mg bid	15mg qd	15mg qd	7.5mg qd	7.5mg qd	4mg qd	4mg qd
	Blood purification		Hemoperfusion			CRRT+PE	CRRT+PE	PE
	Gamma-immunoglobulin			20g					7.5g	7.5g	7.5g	7.5g	7.5g
	Red blood cell					1.5U		1.5U	1.5U	1.5U		1.5U		1.5U				1.5U		1.5U	3U	1.5U	3U	1.5U
	Plasma			800ml [for Plasma exchange (PE)]	300ml	1000ml（for PE）	1000ml（for PE）	1000ml（for PE）	550ml	400ml	800ml	400ml	400ml	200ml	200ml	200ml	200ml	200ml	200ml		200ml	400ml	200ml	400ml
	Cryoprecipitate				2u						4u	2u	2u	2u	4u							4u
	Platelets				1 treatment dose		1 treatment dose				1 treatment dose							1 treatment dose				1 treatment dose
	Albumin				10g			10g	10g	10g
	Fibrinogen																								0.5g		0.5g
	Prothrombin complex				400iu
	Acyclovir from Jan.3, 2021 to Jan.24, 2021						Started on Acyclovir
	Cefatriaxone from Dec.29, 2020 to Dec.31, 2020
	Meropenem from Jan.1, 2021 to Jan.6, 2021
	cefoperazone and sulbactam from Jan.6,2021 to Jan.11, 2021
	Levofloxacin from Jan.11, 2021 to Jan.22, 2021
	Linazolamide from Jan.6, 2021 to Jan.15, 2021
	Tegacyclin1 from Jan. 15, 2021 to Jan.25, 2021
	Micafungin Jan.2. 2021 to Jan.17, 2021
